# Supplementary material for: An Exploratory Study Provides Insights into MMP9 and Aβ Levels in the Vitreous and Blood across Different Ages and in a Subset of AMD Patients
Source: Int J Mol Sci. 2022 Nov 23;23(23):14603. doi: 10.3390/ijms232314603 (PMC9736887; doi:10.3390/ijms232314603)
Supplement: Supplementary file 1 [file ijms-23-14603-s001.zip]

Archive with 2 entries (2 files):
- Descriptive Statistics Table_additional supplementary information.xlsx
- Supplementary Material.pdf
