# Supplementary material for: An Exploratory Study Provides Insights into MMP9 and Aβ Levels in the Vitreous and Blood across Different Ages and in a Subset of AMD Patients
Source: Int J Mol Sci. 2022 Nov 23;23(23):14603. doi: 10.3390/ijms232314603 (PMC9736887; doi:10.3390/ijms232314603)
Supplement: Supplementary file 1 [file ijms-23-14603-s001.zip › Descriptive Statistics Table_additional supplementary information.xlsx]

## Sheet: DescriptiveStats
DESCRIPTIVE STATISTICS																		PRESENTING DATAS													STATISTICS
	0.25	Median	0.75	N	SE	SD												n	<-- Datas
Abeta Vitreous	935.087	971.367	1397.22	54	115.201	846.553	PRD013 Excluded, AMD Excluded, Outliers in MMP9 Vitreous Excluded for <40000.										Abeta Vitreous	54	971.37 (935.09, 1397.22)
Abeta Plasma	363.435	301.109	785.25	48	104.838	726.341											Abeta Plasma	48	301.11 (363.43, 785.25)
MMP9 Vitreous	37.5902	502.344	11609.7	38	2855.63	17603.3											MMP9 Vitreous	38	502.34 (37.59, 11609.7)
MMP9 Serum	1838.87	1780.69	2617.07	43	192.808	1264.32											MMP9 Serum	43	1780.69 (1838.87, 2617.07)
MAP	92.4405	97.333	99.0776	43	1.64441	97.333											MAP	43	97.33 (92.44, 99.08)
Smoking pack/year	3.8722	0.75	11.0333	55	1.78592	13.2448											Smoking pack/year	55	0.75 (3.87, 11.03)
Age	65.5	72	77	56	1.075	8.041											Age	56	72 (65.5, 77)
MMP9 Vitreous <40000	454.467	400.815	1405.44	35	223.971	1384.19											MMP9 Vitreous <40000	35	400.82 (454.47, 1405.44)
Abeta Vitreous
	Valid	FALSE	% false	0.25	Median	0.75	SE	SD	TRUE	% true	0.25	Median	0.75	SE	SD			n	Abeta Vitreous					Abeta Vitreous											95% Confidence interval
Female									38		581.465	975.121	1698.33	132.862	819.017	AMD Excluded except for AMD test		38	975.12 (581.47, 1698.33)					n	MALE	n	FEMALE	Statistics	Pvalue		Dependent	Independent	Estimate	Sig. (P)	Lower bound	Upper bound
Male									16		390.04	888.273	1510.56	233.465	933.862			16	888.27 (390.04, 1510.56)				Gender	16	888.27 (390.04, 1510.56)	38	975.12 (581.47, 1698.33)	-128.77 (-630.97, 379)	0.609		Abeta Vitreous	Gender	-128.765	0.511	-630.969	379
Never smoked									22		581.465	907.677	1319.06	146.376	686.565			22	907.68 (581.47, 1319.06)
Ex Light Smoker									14		600.28	1300.41	1603.18	267.315	1000.2			14	1300.41 (600.28, 1603.18)
Ex Heavy Smoker									9		773.872	971.455	1830.34	227.496	682.487			9	971.46 (773.87, 1830.34)
Light Smoker									2		21.63	1427.72	2833.81	1406.09	1988.51			2	1427.72 (21.63, 2833.81)					Abeta Vitreous											95% Confidence interval
Heavy Smoker									6		257.064	1117.45	1417.93	337.836	827.525			6	1117.45 (257.06, 1417.93)		total n			n	TRUE [Median Diff ( 95% CI)]	n	FALSE [Median Diff ( 95% CI)]	Statistics [Median Diff ( 95% CI)]	Pvalue		Dependent	Independent	Estimate	Sig. (P)	Lower bound	Upper bound
pcsERM	49	18	36.7347	193.58	923.065	1830.34	221.66	940.425	31	63.2653	583.982	971.455	1581.55	145.213	808.509						49		pcsERM	31	971.46 (583.98, 1581.55)	18	923.07 (193.58, 1830.34)	-146.04 (-565.64, 391.36)	0.787		Abeta Vitreous	pcsERM	-146.039	0.787	-565.64	391.36
pcsCAT	49	39	79.5918	470.613	960.465	1650.76	137.227	856.984	10	20.4082	586.5	991.266	1536.92	274.433	867.834						49		pcsCAT	10	991.27 (586.5, 1536.92)	39	960.47 (470.61, 1650.76)	-0.38 (-609.08, 612.87)	1		Abeta Vitreous	pcsCAT	-0.377	1	-609.075	612.87
pcsMH	49	36	73.4694	529.194	965.96	1593.44	133.825	802.95	13	26.5306	239.253	927.845	1536.92	278.743	1005.02						49		pcsMH	13	927.85 (239.25, 1536.92)	36	965.96 (529.19, 1593.44)	37.4 (-522.18, 651.57)	0.874		Abeta Vitreous	pcsMH	37.4	0.874	-522.177	651.565
pcsRD	48	48	100	470.613	944.155	1593.44	123.689	856.939	0	0											48		pcsRD	0	0 (0, 0)	48	944.16 (470.61, 1593.44)	N/A	N/A		Abeta Vitreous	pcsRD	N/A	N/A	N/A	N/A
pcsVF	49	47	95.9184	529.194	960.465	1593.44	124.722	855.05	2	4.08163	109.371	626.72	1144.07	517.35	731.643						49		pcsVF	2	626.72 (109.37, 1144.07)	47	960.47 (529.19, 1593.44)	449.37 (-887.01, 1939.53)	0.479		Abeta Vitreous	pcsVF	449.366	0.479	-887.006	1939.53
pcsVMT	49	42	85.7143	424.72	923.065	1417.93	128.891	835.307	7	14.2857	1216.99	1579.41	1939.62	289.821	766.793						49		pcsVMT	7	1579.41 (1216.99, 1939.62)	42	923.07 (424.72, 1417.93)	-705.1 (-1366.03, -46.66)	0.046		Abeta Vitreous	pcsVMT	-705.099	0.046	-1366.03	-46.66
pcsPE	49	49	100	476.923	960.465	1583.69	121.44	850.079	0	0											49		pcsPE	0	0 (0, 0)	49	960.47 (476.92, 1583.69)	N/A	N/A		Abeta Vitreous	pcsPE	N/A	N/A	N/A	N/A
pohERM	50	47	94	531.712	971.455	1764.33	129.073	884.879	3	6	980.075	1144.07	1269.66	167.681	290.433						50		pohERM	3	1144.07 (980.08, 1269.66)	47	971.46 (531.71, 1764.33)	-49.06 (-804.08, 1111.18)	0.919		Abeta Vitreous	pohERM	-49.057	0.919	-804.08	1111.18
pohCAT	50	37	74	586.5	971.455	1830.34	145.313	883.904	13	26	816.08	1144.07	1579.41	227.619	820.693						50		pohCAT	13	1144.07 (816.08, 1579.41)	37	971.46 (586.5, 1830.34)	-54.28 (-624.39, 530.11)	0.851		Abeta Vitreous	pohCAT	-54.28	0.851	-624.395	530.113
pohMH	50	47	94	531.712	971.455	1650.76	122.291	838.385	3	6	1175.47	1536.92	2311.91	670.453	1161.26						50		pohMH	3	1536.92 (1175.47, 2311.92)	47	971.46 (531.71, 1650.76)	-609.08 (-2115.63, 603.92)	0.298		Abeta Vitreous	pohMH	-609.075	0.298	-2115.63	603.919
pohRD	50	50	100	586.5	975.121	1698.33	121.573	859.648	0	0											50		pohRD	0	0 (0, 0)	50	975.12 (586.5, 1698.33)	N/A	N/A		Abeta Vitreous	pohRD	N/A	N/A	N/A	N/A
pohVF	50	50	100	586.5	975.121	1698.33	121.573	859.648	0	0											50		pohVF	0	0 (0, 0)	50	975.12 (586.5, 1698.33)	N/A	N/A		Abeta Vitreous	pohVF	N/A	N/A	N/A	N/A
pohVMT	50	48	96	531.712	971.367	1764.33	126.436	875.972	2	4	1144.07	1361.74	1579.41	217.67	307.832						50		pohVMT	2	1361.74 (1144.07, 1579.41)	48	971.37 (531.71, 1764.33)	-285.15 (-1322.35, 1254.4)	0.552		Abeta Vitreous	pohVMT	-285.147	0.552	-1322.35	1254.4
pohVD	50	50	100	586.5	975.121	1698.33	121.573	859.648	0	0											50		pohVD	0	0 (0, 0)	50	975.12 (586.5, 1698.33)	N/A	N/A		Abeta Vitreous	pohVD	N/A	N/A	N/A	N/A
pohGLA	50	50	100	586.5	975.121	1698.33	121.573	859.648	0	0											50		pohGLA	0	0 (0, 0)	50	975.12 (586.5, 1698.33)	N/A	N/A		Abeta Vitreous	pohGLA	N/A	N/A	N/A	N/A
pohPVD	50	49	98	586.5	971.455	1603.18	824.045	117.721	1	2											50		pohPVD	1	0 (0, 0)	49	971.46 (586.5, 1603.18)	-2115.46 (-3074.91, -55.94)	0.089555		Abeta Vitreous	pohPVD	-2115.45	0.089555	-3074.91	-55.942
AMD	62	53	85.4839	581.465	971.455	1603.18	117.153	852.888	9	14.5161	773.872	803.263	1758.62	341.318	1023.96						62		AMD	9	803.26 (773.87, 1758.62)	53	971.46 (581.47, 1603.18)	197.58 (-761.87, 2313.04)	0.63		Abeta Vitreous	mhAMD	197.583	0.63	-761.872	2313.04
Carcinoma	51	46	90.1961	476.923	1032.12	1698.33	129.931	881.238	5	9.80392	816.08	897.068	927.845	332.631	743.786						51		Carcinoma	5	897.07 (816.08, 927.85)	46	1032.13 (476.92, 1698.33)	167.33 (-640, 989.58)	0.506		Abeta Vitreous	mhCarcinoma	167.328	0.506	-640.004	989.582
Cardiopathies	51	44	86.2745	593.39	1032.12	1764.33	131.354	871.303	7	13.7255	309.15	816.08	1189.2	314.988	833.38						51		Cardiopathies	7	816.08 (309.15, 1189.2)	44	1032.13 (593.39, 1764.33)	318.78 (-351.78, 1014.26)	0.324		Abeta Vitreous	mhCardiopathies	318.779	0.324	-351.778	1014.25
Lung	51	51	100	531.712	971.455	1650.76	121.187	865.449	0	0											51		Lung	0	0 (0, 0)	51	971.46 (531.71, 1650.76)	N/A	N/A		Abeta Vitreous	mhLungDisease	N/A	N/A	N/A	N/A
Hepatic	51	50	98.0392	476.923	975.121	1698.33	123.407	872.619	1	1.96078											51		Hepatic	1	0 (0, 0)	50	975.12 (476.92, 1698.33)	161.11 (-802.01, 2272.9)	0.634		Abeta Vitreous	mhHepaticDisease	161.11	0.634	-802.011	2272.9
Kidney	51	51	100	531.712	971.455	1650.76	121.187	865.449	0	0											51		Kidney	0	0 (0, 0)	51	971.46 (531.71, 1650.76)	N/A	N/A		Abeta Vitreous	mhKidneyDisease	N/A	N/A	N/A	N/A
Arthritis	51	33	64.7059	464.302	971.28	1536.92	152.737	877.41	18	35.2941	814.011	1158.82	1698.33	198.965	844.136						51		Arthritis	18	1158.82 (814.01, 1698.33)	33	971.28 (464.3, 1536.92)	-238.44 (-775.72, 283.17)	0.278		Abeta Vitreous	mhArthritis	-238.444	0.278	-775.718	283.169
Asthma	51	49	96.0784	1259.35	971.28	2410.28	124.412	870.887	2	3.92157	1647.29	1843.43	2576.01	259.744	367.333						51		Asthma	2	1843.43 (1647.29, 2576.01)	49	971.28 (1259.35, 2410.28)	-791.98 (-1863.93, 759.21)	0.174		Abeta Vitreous	mhAsthma	-791.975	0.174	-1863.92	759.209
Hypertension	51	38	74.5098	464.302	1061.43	1830.34	142.859	880.643	13	25.4902	619.015	897.068	1417.93	236.079	851.196						51		Hypertension	13	897.07 (619.02, 1417.93)	38	1061.43 (464.3, 1830.34)	91.96 (-480.38, 675.84)	0.713		Abeta Vitreous	mhHypertension	91.962	0.713	-480.38	675.84
Depression	51	48	94.1176	470.613	965.872	1764.33	128.266	888.653	3	5.88235	1254.19	1536.92	1558.16	195.954	339.403						51		Depression	3	1536.92 (1254.19, 1558.17)	48	965.87 (470.61, 1764.33)	-338.61 (-1102.49, 858.88)	0.447		Abeta Vitreous	mhDepression	-338.613	0.447	-1102.49	858.88
Anxiety	51	45	88.2353	476.923	978.787	1698.33	129.96	871.8	6	11.7647	734.288	892.645	1536.92	365.532	895.367						51		Anxiety	6	892.65 (734.29, 1536.92)	45	978.79 (476.92, 1698.33)	4.79 (-722.29, 769.68)	0.953		Abeta Vitreous	mhAnxiety	4.788	0.953	-722.288	769.68
Stress	51	51	100	531.712	971.455	1650.76	121.187	865.449	0	0											51		Stress	0	0 (0, 0)	51	971.46 (531.71, 1650.76)	N/A	N/A		Abeta Vitreous	mhStress	N/A	N/A	N/A	N/A
Alzheimer	51	51	100	531.712	971.455	1650.76	121.187	865.449	0	0											51		Alzheimer	0	0 (0, 0)	51	971.46 (531.71, 1650.76)	N/A	N/A		Abeta Vitreous	mhAlzheimer	N/A	N/A	N/A	N/A
Diabetes	51	49	96.0784	476.923	971.455	1698.33	125.912	881.385	2	3.92157	816.08	1081.14	1346.19	265.057	374.847						51		Diabetes	2	1081.14 (816.08, 1346.19)	49	971.46 (476.92, 1698.33)	23.49 (-1106.94, 1526.82)	1		Abeta Vitreous	mhDiabetes	23.494	1	-1106.94	1526.82
Cardiovascular	54	24	44.4444	623.172	1200.09	1966.76	183.093	896.967	30	55.5556	581.465	856.574	1395.25	144.705	792.584						54		Cardiovascular	30	856.57 (581.47, 1395.25)	24	1200.09 (623.17, 1966.76)	289.33 (-142.09, 801.27)	0.153		Abeta Vitreous	medCardio	289.332	0.153	-142.092	801.265
Metabolic	54	35	64.8148	470.613	814.011	1255.37	115.408	682.76	19	35.1852	1057.76	1536.92	2356.5	209.503	913.203						54		Metabolic	19	1536.92 (1057.76, 2356.5)	35	814.01 (470.61, 1255.37)	-792.78 (-1294.79, -297.27)	0.002		Abeta Vitreous	medMetabo	-792.78	0.002	-1294.79	-297.267
Nervous	54	41	75.9259	464.302	897.068	1395.25	133.706	856.134	13	24.0741	1144.07	1579.41	1917.43	195.24	703.949						54		Nervous	13	1579.41 (1144.07, 1917.43)	41	897.07 (464.3, 1395.25)	-639.85 (-1088.43, -150.94)	0.018		Abeta Vitreous	medNerv	-639.852	0.018	-1088.43	-150.944
Antiparasitic	54	51	94.4444	581.465	971.28	1583.69	113.923	829.374	3	5.55556											54		Antiparasitic	3	0 (0, 0)	51	971.28 (581.47, 1583.69)	-1668.89 (-2628.17, 446.74)	0.149		Abeta Vitreous	medAntipara	-1668.89	0.149	-2628.17	446.743
AntiInflammatory	54	40	74.0741	531.712	971.367	1650.76	130.676	826.467	14	25.9259	581.465	1139.76	1583.69	246.67	922.953						54		AntiInflammatory	14	1139.76 (581.47, 1583.69)	40	971.37 (531.71, 1650.76)	-155.57 (-648.51, 391.36)	0.608		Abeta Vitreous	medAntiinfla	-155.571	0.608	-648.51	391.36
Coagulation	54	41	75.9259	476.923	960.465	1536.92	126.146	807.731	13	24.0741	816.08	1346.19	2048.9	259.233	934.679						54		Coagulation	13	1346.19 (816.08, 2048.9)	41	960.47 (476.92, 1536.92)	-374.91 (-997.56, 185.75)	0.199		Abeta Vitreous	medCoag	-374.913	0.199	-997.56	185.752
Respiratory	54	52	96.2963	529.194	965.872	1591.3	117.95	850.546	2	3.7037	1583.69	1843.43	2103.18	259.744	367.333						54		Respiratory	2	1843.43 (1583.69, 2103.18)	52	965.87 (529.19, 1591.3)	-812.05 (-1846.12, 730.63)	0.156		Abeta Vitreous	medRespi	-812.045	0.156	-1846.12	730.632
Sensory	54	52	96.2963	529.194	965.872	1581.55	114.912	828.644	2	3.7037	2255.25	2356.5	2457.75	101.25	143.189						54		Sensory	2	2356.5 (2255.25, 2457.75)	52	965.87 (529.19, 1581.55)	-1365.23 (-2233.62, 182.42)	0.06		Abeta Vitreous	medSensory	-1365.23	0.06	-2233.62	182.417
GenitoUrinoSex	54	49	90.7407	581.465	971.28	1583.69	120.513	843.588	5	9.25926	816.08	1417.93	1603.18	431.238	964.277						54		GenitoUrinoSex	5	1417.93 (816.08, 1603.18)	49	971.28 (581.47, 1583.69)	-197.07 (-1060.76, 739.72)	0.644		Abeta Vitreous	medGUS	-197.065	0.644	-1060.76	739.719
MusculoSkeletal	54	49	90.7407	1346.19	971.28	1698.33	124.766	873.364	5	9.25926	476.923	1346.19	1536.92	257.088	574.866						54		MusculoSkeletal	5	1346.19 (476.92, 1536.92)	49	971.28 (1346.19, 1698.33)	23.77 (-661.13, 831.4)	0.964		Abeta Vitreous	medMS	23.771	0.964	-661.125	831.398
Immunosuppressants	54	52	96.2963	529.194	965.872	1581.55	113.58	819.039	2	3.7037	1603.18	2317.07	3030.97	713.893	1009.6						54		Immunosuppressants	2	2317.07 (1603.18, 3030.97)	52	965.87 (529.19, 1581.55)	-1189.55 (-2773.9, 314.25)	0.074		Abeta Vitreous	medImmunosupp	-1189.55	0.074	-2773.9	314.245
Hormones	54	52	96.2963	583.982	971.367	1650.76	118.286	852.972	2	3.7037	239.253	691.662	1144.07	452.408	639.802						54		Hormones	2	691.66 (239.25, 1144.07)	52	971.37 (583.98, 1650.76)	414.1 (-719.35, 1886.9)	0.492		Abeta Vitreous	medHormones	414.095	0.492	-719.35	1886.9
Abeta Plasma
	Valid	FALSE	% false	0.25	Median	0.75	SE	SD	TRUE	% true	0.25	Median	0.75	SE	SD			n	Abeta Plasma					Abeta Plasma											95% Confidence interval
Female									33		233.867	306.352	440.33	104.456	600.056	AMD Excluded except for AMD test		33	306.35 (233.87, 440.33)					n	MALE [Median Diff ( 95% CI)]	n	FEMALE [Median Diff ( 95% CI)]	Statistics [Median Diff ( 95% CI)]	Pvalue		Dependent	Independent	Estimate	Sig. (P)	Lower bound	Upper bound
Male									15		213.603	267.28	1033.06	242.598	939.578			15	267.28 (213.6, 1033.06)		48		Gender	15	267.28 (213.6, 1033.06)	33	306.35 (233.87, 440.33)	29.79 (-91.29, 516.71)	0.697		Abeta Plasma	Gender	29.793	0.697	-91.291	516.712
Never smoked									20		189.814	300.769	425.301	101.791	455.224			20	300.77 (189.81, 425.3)
Ex Light Smoker									14		235.07	272.423	650.7	251.799	942.145			14	272.42 (235.07, 650.7)
Ex Heavy Smoker									7		106.043	208.583	325.008	53.0017	140.229			7	208.58 (106.04, 325.01)
Light Smoker									2		1625.68	2363.93	3102.18	738.252	1044.05			2	2363.93 (1625.68, 3102.18)					Abeta Plasma											95% Confidence interval
Heavy Smoker									4		286.844	547.571	816.064	152.995	305.989			4	547.57 (286.84, 816.06)					n	TRUE [Median Diff ( 95% CI)]	n	FALSE [Median Diff ( 95% CI)]	Statistics [Median Diff ( 95% CI)]	Pvalue		Dependent	Independent	Estimate	Sig. (P)	Lower bound	Upper bound
pcsERM	43	16	37.2093	250.573	350.623	1086.83	232.41	929.64	27	62.7907	209.742	290.917	486.433	120.056	623.831						43		pcsERM	27	290.92 (209.74, 486.43)	16	350.62 (250.57, 1086.83)	66.19 (0.26, 220.81)	0.258		Abeta Plasma	pcsERM	66.19	0.258	0.258	220.811
pcsCAT	43	33	76.7442	218.624	310.621	519.8	108.191	621.507	10	23.2558	235.07	289.273	839.62	346.861	1096.87						43		pcsCAT	10	289.27 (235.07, 839.62)	33	310.62 (218.62, 519.8)	-35.37 (-252.51, 97.77)	0.605		Abeta Plasma	pcsCAT	-35.371	0.605	-252.507	97.769
pcsMH	43	32	74.4186	190.699	293.803	486.433	139.179	787.316	11	25.5814	286.405	357.581	1212.07	197.844	656.174						43		pcsMH	11	357.58 (286.41, 1212.07)	32	293.8 (190.7, 486.43)	-94.87 (-487.83, 37.95)	0.119		Abeta Plasma	pcsMH	-94.865	0.119	-487.832	37.946
pcsRD	42	42	100	218.624	308.487	574.432	117.296	760.164	0	0											42		pcsRD	0	0 (0, 0)	42	308.49 (218.62, 574.43)	N/A	N/A		Abeta Plasma	pcsRD	N/A	N/A	N/A	N/A
pcsVF	43	40	93.0233	226.245	305.941	547.116	121.313	656.378	3	6.97674	245.756	320.717	847.957	378.96	767.253						43		pcsVF	3	320.72 (245.76, 847.96)	40	305.94 (226.25, 547.12)	-12.23 (-1078.51, 477.74)	0.886275		Abeta Plasma	pcsVF	-12.231	0.886275	-1078.51	477.736
pcsVMT	43	37	86.0465	233.867	316.963	650.7	131.149	797.746	6	13.9535	208.583	253.45	305.53	49.4798	121.2						43		pcsVMT	6	253.45 (208.58, 305.53)	37	316.96 (233.87, 650.7)	103.19 (-38.25, 429.35)	0.161		Abeta Plasma	pcsVMT	103.194	0.161	-38.25	429.348
pcsPE	43		0	226.245	306.352	547.116	114.852	753.134	0	0											0		pcsPE	0	0 (0, 0)	0	306.35 (226.25, 547.12)	N/A	N/A		Abeta Plasma	pcsPE	N/A	N/A	N/A	N/A
pohERM	44	43	97.7273	234.468	306.352	547.116	115.747	759.003	1	2.27273	185.827	200.86	204.721	11.5266	19.9647						44		pohERM	1	200.86 (185.83, 204.72)	43	306.35 (234.47, 547.12)	108.38 (-22.09, 1017.91)	0.072		Abeta Plasma	pohERM	108.38	0.072	-22.092	1017.91
pohCAT	46	33	71.7391	249.611	310.621	650.7	115.175	661.632	13	28.2609	180.539	235.07	316.963	259.998	937.438						46		pohCAT	13	235.07 (180.54, 316.96)	33	310.62 (249.61, 650.7)	93.31 (-12.63, 257.47)	0.1		Abeta Plasma	pohCAT	93.309	0.1	-12.632	257.469
pohMH	46	43	93.4783	204.721	306.352	547.116	116.115	761.414	3	6.52174	242.34	249.611	277.57	21.4774	37.1999						46		pohMH	3	249.61 (242.34, 277.57)	43	306.35 (204.72, 547.12)	38.13 (-86.91, 920.96)	0.49		Abeta Plasma	pohMH	38.134	0.49	-86.906	920.961
pohRD	46	46	100	208.583	301.109	519.8	109.158	740.348	0	0											46		pohRD	0	0 (0, 0)	46	301.11 (208.58, 519.8)	N/A	N/A		Abeta Plasma	pohRD	N/A	N/A	N/A	N/A
pohVF	46	46	100	208.583	301.109	519.8	109.158	740.348	0	0											46		pohVF	0	0 (0, 0)	46	301.11 (208.58, 519.8)	N/A	N/A		Abeta Plasma	pohVF	N/A	N/A	N/A	N/A
pohVMT	46	44	95.6522	213.603	305.941	547.116	113.557	753.25	2	4.34783	170.795	221.312	271.83	50.5177	71.4428						46		pohVMT	2	221.31 (170.79, 271.83)	44	305.94 (213.6, 547.12)	93.83 (-103.92, 1502.71)	0.281		Abeta Plasma	pohVMT	93.834	0.281	-103.923	1502.71
pohVD	46	46	100	208.583	301.109	519.8	109.158	740.348	0	0											46		pohVD	0	0 (0, 0)	46	301.11 (208.58, 519.8)	N/A	N/A		Abeta Plasma	pohVD	N/A	N/A	N/A	N/A
pohGLA	46	45	97.8261	208.583	296.688	519.8	111.461	747.705	1	2.17391											46		pohGLA	1	0 (0, 0)	45	296.69 (208.58, 519.8)	-24.03 (-301.39, 3287.38)	0.735		Abeta Plasma	pohGLA	-24.029	0.735	-301.395	3287.38
pohPVD	46	45	97.8261	208.583	296.688	519.8	111.443	747.581	1	2.17391											46		pohPVD	1	0 (0, 0)	45	296.69 (208.58, 519.8)	-8.84 (-286.21, 3302.57)	0.97		Abeta Plasma	pohPVD	-8.842	0.97	-286.207	3302.57
AMD	57	48	84.2105	213.603	301.109	547.116	104.838	726.341	9	15.7895	339.41	472.75	550.25	148.861	446.583						57		AMD	9	472.75 (339.41, 550.25)	48	301.11 (213.6, 547.12)	N/A	0.93		Abeta Plasma	mhAMD	N/A	0.93	N/A	N/A
Carcinoma	46	42	91.3043	218.624	301.109	574.432	101.941	660.651	4	8.69565	179.278	309.428	1756.23	713.657	1427.31						46		Carcinoma	4	309.43 (179.28, 1756.23)	42	301.11 (218.62, 574.43)	13.99 (-2303.73, 311.22)	0.969		Abeta Plasma	mhCarcinoma	13.987	0.969	-2303.73	311.217
Cardiopathies	46	40	86.9565	190.699	301.109	547.116	98.0834	620.334	6	13.0435	265.597	291.819	650.7	548.203	1342.82						46		Cardiopathies	6	291.82 (265.6, 650.7)	40	301.11 (190.7, 547.12)	-38.37 (-354.01, 160.24)	0.557		Abeta Plasma	mhCardiopathies	-38.369	0.557	-354.012	160.241
Lung	46	46	100	208.583	301.109	574.432	109.114	740.044	0	0											46		Lung	0	0 (0, 0)	46	301.11 (208.58, 574.43)	N/A	N/A		Abeta Plasma	mhLungDisease	N/A	N/A	N/A	N/A
Hepatic	46	45	97.8261	208.583	305.53	574.432	111.304	746.648	1	2.17391											46		Hepatic	1	301.11 (0, 208.58)	45	305.53 (208.58, 574.43)	55.92 (-230.29, 3358.49)	0.572		Abeta Plasma	mhHepaticDisease	55.919	0.572	-230.288	3358.49
Kidney	46	46	100	301.109	208.583	109.114	740.044	574.432	0	0											46		Kidney	0	0 (0, 0)	46	208.58 (301.11, 109.11)	N/A	N/A		Abeta Plasma	mhKidneyDisease	N/A	N/A	N/A	N/A
Arthritis	46	29	63.0435	200.86	277	798.453	166.26	895.339	17	36.9565	249.611	306.352	410.272	68.0303	280.496						46		Arthritis	17	306.35 (249.61, 410.27)	29	277 (200.86, 798.45)	1.68 (-105.16, 163.13)	0.955		Abeta Plasma	mhArthritis	1.683	0.955	-105.164	163.125
Asthma	46	44	95.6522	226.245	305.941	612.566	113.204	750.907	2	4.34783	148.528	149.251	149.973	0.72267	1.022						46		Asthma	2	149.25 (148.53, 149.97)	44	305.94 (226.25, 612.57)	156.69 (19.38, 1624.56)	0.041		Abeta Plasma	mhAsthma	156.69	0.041	19.379	1624.56
Hypertension	46	35	76.087	190.699	306.352	686.443	136.809	809.372	11	23.913	257.604	273.016	389.548	138.48	459.287						46		Hypertension	11	273.02 (257.6, 389.55)	35	306.35 (190.7, 686.44)	-4.55 (-113.58, 174.73)	0.949		Abeta Plasma	mhHypertension	-4.55	0.949	-113.584	174.733
Depression	46	43	93.4783	213.603	306.352	612.566	115.807	759.4	3	6.52174	201.488	235.07	253.45	30.425	52.6977						46		Depression	3	235.07 (201.49, 253.45)	43	306.35 (213.6, 612.57)	95.75 (-56.3, 954.66)	0.189		Abeta Plasma	mhDepression	95.753	0.189	-56.302	954.661
Anxiety	46	40	86.9565	190.699	291.265	612.566	121.133	766.113	6	13.0435	249.611	374.877	519.8	241.844	592.394						46		Anxiety	6	374.88 (249.61, 519.8)	40	291.27 (190.7, 612.57)	-69.96 (-274.3, 133.75)	0.453		Abeta Plasma	mhAnxiety	-69.957	0.453	-274.299	133.754
Stress	46	46	100	208.583	301.109	574.432	109.114	740.044	0	0											46		Stress	0	0 (0, 0)	46	301.11 (208.58, 574.43)	N/A	N/A		Abeta Plasma	mhStress	N/A	N/A	N/A	N/A
Alzheimer	46	46	100	208.583	301.109	574.432	109.114	740.044	0	0											46		Alzheimer	0	0 (0, 0)	46	301.11 (208.58, 574.43)	N/A	N/A		Abeta Plasma	mhAlzheimer	N/A	N/A	N/A	N/A
Diabetes	46	44	95.6522	209.742	301.109	585.25	113.792	754.812	2	4.34783	208.583	391.507	574.432	182.924	258.694						46		Diabetes	2	391.51 (208.58, 574.43)	44	301.11 (209.74, 585.25)	1.16 (-398.99, 1206.38)	1		Abeta Plasma	mhDiabetes	1.159	1	-398.992	1206.38
Cardiovascular	48	22	45.8333	180.539	301.52	798.453	106.628	500.129	26	54.1667	218.624	298.224	519.8	172.563	879.903						48		Cardiovascular	26	298.22 (218.62, 519.8)	22	301.52 (180.54, 798.45)	-13.93 (-133.75, 108.38)	0.804		Abeta Plasma	medCardio	-13.925	0.804	-133.754	108.38
Metabolic	48	31	64.5833	204.721	273.016	659.127	153.15	852.705	17	35.4167	235.07	310.621	440.33	97.2954	401.159						48		Metabolic	17	310.62 (235.07, 440.33)	31	273.02 (204.72, 659.13)	-23.64 (-126.76, 134.96)	0.771		Abeta Plasma	medMetabo	-23.637	0.771	-126.762	134.957
Nervous	48	36	75	213.603	313.792	724.577	135.33	811.978	12	25	207.804	281.374	325.008	83.0535	287.706						48		Nervous	12	281.37 (207.8, 325.01)	36	313.79 (213.6, 724.58)	48.36 (-42.8, 239.48)	0.341		Abeta Plasma	medNerv	48.358	0.341	-42.795	239.477
Antiparasitic	48	47	97.9167	213.603	296.688	486.433	106.151	727.735	1	2.08333											48		Antiparasitic	1	0 (0, 0)	47	296.69 (213.6, 486.43)	-929.8 (-1207.17, 2381.61)	0.207		Abeta Plasma	medAntipara	-929.803	0.207	-1207.17	2381.61
AntiInflammatory	48	36	75	204.721	286.844	724.577	107.917	647.501	12	25	257.604	308.076	389.548	276.894	959.188						48		AntiInflammatory	12	308.08 (257.6, 389.55)	36	286.84 (204.72, 724.58)	-6.56 (-112.13, 156.38)	0.943		Abeta Plasma	medAntiinfla	-6.556	0.943	-112.134	156.379
Coagulation	48	37	77.0833	218.624	290.917	453.067	129.238	504.622	11	22.9167	240.799	368.824	612.566	152.149	504.622						48		Coagulation	11	368.82 (240.8, 612.57)	37	290.92 (218.62, 453.07)	-62.47 (-257.47, 90.16)	0.333		Abeta Plasma	medCoag	-62.472	0.333	-257.469	90.157
Respiratory	48	46	95.8333	233.867	305.941	574.432	108.612	736.64	2	4.16667	148.528	149.251	149.973	0.72267	1.022						48		Respiratory	2	149.25 (148.53, 149.97)	46	305.94 (233.87, 574.43)	156.69 (20.82, 1477.15)	0.039		Abeta Plasma	medRespi	156.69	0.039	20.8213	1477.15
Sensory	48	46	95.8333	208.583	293.803	519.8	109.394	741.949	2	4.16667	440.33	545.515	650.7	105.185	148.754						48		Sensory	2	545.52 (440.33, 650.7)	46	293.8 (208.58, 519.8)	-214.09 (-471.93, 1123.84)	0.235		Abeta Plasma	medSensory	-214.085	0.235	-471.932	1123.84
GenitoUrinoSex	48	43	89.5833	226.245	305.53	486.433	115.086	754.669	5	10.4167	208.583	273.016	839.62	208.712	466.694						48		GenitoUrinoSex	5	273.02 (208.58, 839.62)	43	305.53 (226.25, 486.43)	-5.74 (-575.79, 201.69)	0.906		Abeta Plasma	medGUS	-5.736	0.906	-575.791	201.689
MusculoSkeletal	48	43	89.5833	204.721	296.688	585.25	116.287	762.546	5	10.4167	271.83	310.621	316.963	59.9974	134.158						48		MusculoSkeletal	5	310.62 (271.83, 316.96)	43	296.69 (204.72, 585.25)	-6.23 (-136.42, 340.08)	0.879		Abeta Plasma	medMS	-6.233	0.879	-136.424	340.079
Immunosuppressants	48	47	97.9167	226.245	305.53	547.116	106.751	731.845	1	2.08333											48		Immunosuppressants	1	0 (0, 0)	47	305.53 (226.25, 547.12)	124.99 (-161.22, 3427.56)	0.295		Abeta Plasma	medImmunosupp	124.991	0.295	-161.216	3427.56
Hormones	48	46	95.8333	218.624	301.109	574.432	108.976	739.109	2	4.16667	170.795	269.809	368.824	99.0147	140.028						48		Hormones	2	269.81 (170.79, 368.82)	46	301.11 (218.62, 574.43)	75.16 (-188.29, 1405.71)	0.606		Abeta Plasma	medHormones	75.161	0.606	-188.285	1405.71
MMP9 Vitreous
	Valid	FALSE	% false	0.25	Median	0.75	SE	SD	TRUE	% true	0.25	Median	0.75	SE	SD			n	MMP9 Vitreous					MMP9 Vitreous											95% Confidence interval
Female									25		263.108	400.815	843.346	211.128	1055.64	AMD Excluded except for AMD test		25	400.82 (263.11, 843.35)					n	MALE [Median Diff ( 95% CI)]	n	FEMALE [Median Diff ( 95% CI)]	Statistics [Median Diff ( 95% CI)]	Pvalue		Dependent	Independent	Estimate	Sig. (P)	Lower bound	Upper bound
Male									10		191.765	459.208	703.035	646.202	2043.47			10	459.21 (191.77, 703.04)		35		Gender	10	459.21 (191.77, 703.04)	25	400.82 (263.11, 843.35)	-23.17 (-304.77, 327.6)	0.855		MMP9 Vitreous	Gender	-23.172	0.855	-304.772	327.602
Never smoked									18		262.62	400.241	827.629	273.493	1160.33			18	400.24 (262.62, 827.63)
Ex Light Smoker									5		590.366	600.437	630.575	285.361	638.086			5	600.44 (590.37, 630.58)
Ex Heavy Smoker									7		251.805	843.346	1980.67	893.194	2363.17			7	843.35 (251.81, 1980.67)
Light Smoker									1									1	0 (0, 0)					MMP9 Vitreous											95% Confidence interval
Heavy Smoker									3		259.908	328.05	512.55	150.932	261.422			3	328.05 (259.91, 512.55)					n	TRUE [Median Diff ( 95% CI)]	n	FALSE [Median Diff ( 95% CI)]	Statistics [Median Diff ( 95% CI)]	Pvalue		Dependent	Independent	Estimate	Sig. (P)	Lower bound	Upper bound
pcsERM	32	10	31.25	123.4	366.439	2208.59	664.65	2101.81	22	68.75	214.065	400.241	630.575	223.656	1049.04						32		pcsERM	22	400.24 (214.07, 630.58)	10	366.44 (123.4, 2208.59)	124.99 (-161.22, 3427.56)	0.295		MMP9 Vitreous	pcsERM	124.991	0.295	-161.216	3427.56
pcsCAT	32	27	84.375	192.282	362.43	663.813	201.166	1045.29	5	15.625	400.815	590.366	1669.6	1237.25	2766.58						32		pcsCAT	5	590.37 (400.82, 1669.6)	27	362.43 (192.28, 663.81)	-240.28 (-1546.71, 166.58)	0.153508		MMP9 Vitreous	pcsCAT	-240.275	0.153508	-1546.71	166.577
pcsMH	32	28	87.5	238.343	400.241	736.961	285.259	1509.45	4	12.5	61.924	410.225	1514.01	536.262	1072.52						32		pcsMH	4	410.23 (61.92, 1514.01)	28	400.24 (238.34, 736.96)	130.83 (-1487.61, 719.95)	0.69		MMP9 Vitreous	pcsMH	130.832	0.69	-1487.61	719.946
pcsRD	32	32	100	203.433	400.241	770.198	256.127	1448.87	0	0											32		pcsRD	0	0 (0, 0)	32	400.24 (203.43, 770.2)	N/A	N/A		MMP9 Vitreous	pcsRD	N/A	N/A	N/A	N/A
pcsVF	32	30	93.75	214.065	400.241	843.346	271.424	1486.65	2	6.25	122.892	280.094	437.295	157.202	222.316						32		pcsVF	2	280.09 (122.89, 437.3)	30	400.24 (214.07, 843.35)	164.9 (-252.71, 2208.07)	0.392		MMP9 Vitreous	pcsVF	164.897	0.392	-252.71	2208.07
pcsVMT	32	28	87.5	192.282	400.241	663.813	189.172	1001	4	12.5	292.564	1252.09	4505.8	1535.84	3071.68						32		pcsVMT	4	1252.09 (292.56, 4505.8)	28	400.24 (192.28, 663.81)	-243.48 (-6105.95, 277.85)	0.254		MMP9 Vitreous	pcsVMT	-243.477	0.254	-6105.95	277.847
pcsPE	32	32	100	203.433	400.241	770.198	256.127	1448.87	0	0											32		pcsPE	0	0 (0, 0)	32	400.24 (203.43, 770.2)	N/A	N/A		MMP9 Vitreous	pcsPE	N/A	N/A	N/A	N/A
pohERM	32	29	90.625	192.8	362.43	697.051	117.379	632.107	3	9.375	1053.45	1669.6	4236.3	1949.25	3376.21						32		pohERM	3	1669.6 (1053.45, 4236.3)	29	362.43 (192.8, 697.05)	-1307.17 (-6474.95, 153.07)	0.075		MMP9 Vitreous	pohERM	-1307.17	0.075	-6474.95	153.071
pohCAT	32	24	75	238.343	381.504	663.813	116.608	571.262	8	25	176.67	666.601	2000.28	798.282	2257.88						32		pohCAT	8	666.6 (176.67, 2000.28)	24	381.5 (238.34, 663.81)	-174.43 (-1455.53, 185.18)	0.408		MMP9 Vitreous	pohCAT	-174.431	0.408	-1455.53	185.183
pohMH	32	31	96.875	203.433	400.577	700.043	229.981	1280.48	1	3.125											32		pohMH	1	0 (0, 0)	31	400.58 (203.43, 700.04)	-427.05 (-827.18, 5975.37)	0.357		MMP9 Vitreous	pohMH	-427.051	0.357	-827.181	5975.37
pohRD	32	32	100	203.433	400.696	765.332	222.678	1259.66	0	0											32		pohRD	0	0 (0, 0)	32	400.7 (203.43, 765.33)	N/A	N/A		MMP9 Vitreous	pohRD	N/A	N/A	N/A	N/A
pohVF	32	32	100	203.433	400.696	765.332	222.678	1259.66	0	0											32		pohVF	0	0 (0, 0)	32	400.7 (203.43, 765.33)	N/A	N/A		MMP9 Vitreous	pohVF	N/A	N/A	N/A	N/A
pohVMT	32	31	96.875	203.433	1.63441e+06	765.332	229.615	1278.44	1	3.125											32		pohVMT	1	0 (0, 0)	31	1634408.35 (203.43, 765.33)	-36.72 (-436.85, 6365.71)	0.871		MMP9 Vitreous	pohVMT	-36.718	0.871	-436.847	6365.71
pohVD	32	32	100	203.433	400.696	765.332	222.678	1259.66	0	0											32		pohVD	0	0 (0, 0)	32	400.7 (203.43, 765.33)	N/A	N/A		MMP9 Vitreous	pohVD	N/A	N/A	N/A	N/A
pohGLA	32	32	100	203.433	400.696	765.332	222.678	1259.66	0	0											32		pohGLA	0	0 (0, 0)	32	400.7 (203.43, 765.33)	N/A	N/A		MMP9 Vitreous	pohGLA	N/A	N/A	N/A	N/A
pohPVD	32	32	100	203.433	400.696	765.332	222.678	1259.66	0	0											32		pohPVD	0	0 (0, 0)	32	400.7 (203.43, 765.33)	N/A	N/A		MMP9 Vitreous	pohPVD	N/A	N/A	N/A	N/A
AMD	38	34	89.4737	214.065	400.696	827.629	240.942	1404.92	4	10.5263	593.294	780.469	1034.12	157.592	315.185						38		AMD	4	780.47 (593.29, 1034.12)	34	400.7 (214.07, 827.63)	-442.65 (-842.9, 5959.66)	0.373		MMP9 Vitreous	mhAMD	-442.65	0.373	-842.898	5959.66
Carcinoma	32	28	87.5	203.433	400.696	700.043	125.286	662.951	4	12.5	209.491	595.745	3849.45	1599.77	3199.53						32		Carcinoma	4	595.74 (209.49, 3849.45)	28	400.7 (203.43, 700.04)	-107.41 (-567.86, 466.97)	0.608		MMP9 Vitreous	mhCarcinoma	-107.407	0.608	-567.857	466.966
Cardiopathies	32	28	87.5	192.282	400.696	765.332	126.486	669.303	4	12.5	312.525	529.74	3750.03	1593.29	3186.57						32		Cardiopathies	4	529.74 (312.53, 3750.03)	28	400.7 (192.28, 765.33)	-139.47 (-5975.37, 340.61)	0.425		MMP9 Vitreous	mhCardiopathies	-139.474	0.425	-5975.37	340.605
Lung	32	32	100	203.433	400.696	765.332	222.678	1259.66	0	0											32		Lung	0	0 (0, 0)	32	400.7 (203.43, 765.33)	N/A	N/A		MMP9 Vitreous	mhLungDisease	N/A	N/A	N/A	N/A
Hepatic	32	31	96.875	203.433	400.577	700.043	229.981	1280.48	1	3.125											32		Hepatic	1	0 (0, 0)	31	400.58 (203.43, 700.04)	-427.05 (-827.18, 5975.37)	0.357		MMP9 Vitreous	mhHepaticDisease	-427.051	0.357	-827.181	5975.37
Kidney	32	32	100	203.433	400.696	765.332	222.678	1259.66	0	0											32		Kidney	0	0 (0, 0)	32	400.7 (203.43, 765.33)	N/A	N/A		MMP9 Vitreous	mhKidneyDisease	N/A	N/A	N/A	N/A
Arthritis	32	18	56.25	289.545	502.344	1669.6	180.631	766.353	14	43.75	191.765	279.101	630.575	464.123	1736.59						32		Arthritis	14	279.1 (191.77, 630.58)	18	502.34 (289.55, 1669.6)	166.45 (-97.28, 536.51)	0.224		MMP9 Vitreous	mhArthritis	166.446	0.224	-97.2767	536.511
Asthma	32	30	93.75	214.065	400.696	703.035	236.444	1295.06	2	6.25	97.7247	496.816	895.907	399.091	564.4						32		Asthma	2	496.82 (97.72, 895.91)	30	400.7 (214.07, 703.04)	94.56 (-711.32, 1757.06)	0.697		MMP9 Vitreous	mhAsthma	94.558	0.697	-711.322	1757.06
Hypertension	32	25	78.125	191.765	400.577	703.035	140.191	700.953	7	21.875	279.345	400.815	762.34	910.383	2408.65						32		Hypertension	7	400.82 (279.35, 762.34)	25	400.58 (191.77, 703.04)	-102.08 (-482.99, 304.85)	0.48		MMP9 Vitreous	mhHypertension	-102.08	0.48	-482.986	304.854
Depression	32	31	96.875	227.71	400.815	765.332	229.073	1275.42	1	3.125											32		Depression	1	0 (0, 0)	31	400.82 (227.71, 765.33)	186.75 (-213.62, 6588.94)	0.417		MMP9 Vitreous	mhDepression	186.75	0.417	-213.617	6588.94
Anxiety	32	29	90.625	192.8	362.43	703.035	245.46	1321.84	3	9.375	483.985	567.392	697.51	124.258	215.222						32		Anxiety	3	567.39 (483.98, 697.51)	29	362.43 (192.8, 703.04)	-186.51 (-532.05, 1185.36)	0.497		MMP9 Vitreous	mhAnxiety	-186.512	0.497	-532.046	1185.36
Stress	32	32	100	203.433	400.696	765.332	222.678	1259.66	0	0											32		Stress	0	0 (0, 0)	32	400.7 (203.43, 765.33)	N/A	N/A		MMP9 Vitreous	mhStress	N/A	N/A	N/A	N/A
Alzheimer	32	32	100	203.433	400.696	765.332	222.678	1259.66	0	0											32		Alzheimer	0	0 (0, 0)	32	400.7 (203.43, 765.33)	N/A	N/A		MMP9 Vitreous	mhAlzheimer	N/A	N/A	N/A	N/A
Diabetes	32	30	93.75	192.8	381.504	703.035	119.014	651.864	2	6.25	630.575	3716.79	6803	3086.21	4364.56						32		Diabetes	2	3716.79 (630.58, 6803)	30	381.5 (192.8, 703.04)	-2551.08 (-6642.46, 1039.02)	0.102		MMP9 Vitreous	mhDiabetes	-2551.08	0.102	-6642.46	1039.02
Cardiovascular	35	17	48.5714	160.54	289.545	590.366	151.836	626.035	18	51.4286	362.43	663.813	1669.6	417.587	1771.67						35		Cardiovascular	18	663.81 (362.43, 1669.6)	17	289.55 (160.54, 590.37)	-256.37 (-650.55, -70.86)	0.019		MMP9 Vitreous	medCardio	-256.368	0.019	-650.546	-70.855
Metabolic	35	23	65.7143	192.282	400.577	869.626	298.627	1432.16	12	34.2857	292.564	518.866	700.043	389.418	1348.98						35		Metabolic	12	518.87 (292.56, 700.04)	23	400.58 (192.28, 869.63)	-38.8 (-337.33, 277.85)	0.651		MMP9 Vitreous	medMetabo	-38.8	0.651	-337.329	277.847
Nervous	35	26	74.2857	262.62	400.241	843.346	265.922	1355.94	9	25.7143	214.065	567.392	827.629	509.706	1529.12						35		Nervous	9	567.39 (214.07, 827.63)	26	400.24 (262.62, 843.35)	-88.76 (-469.67, 215.32)	0.597		MMP9 Vitreous	medNerv	-88.763	0.597	-469.667	215.32
Antiparasitic	35	34	97.1429	214.065	400.696	843.346	240.858	1404.43	1	2.85714											35		Antiparasitic	1	0 (0, 0)	34	400.7 (214.07, 843.35)	-302.34 (-702.59, 6099.97)	0.488		MMP9 Vitreous	medAntipara	-302.339	0.488	-702.587	6099.97
AntiInflammatory	35	24	68.5714	192.282	400.696	1256.47	293.053	1435.66	11	31.4286	329.006	600.437	762.34	401.411	1331.33						35		AntiInflammatory	11	600.44 (329.01, 762.34)	24	400.7 (192.28, 1256.47)	-89.4 (-390.33, 303.09)	0.594		MMP9 Vitreous	medAntiinfla	-89.397	0.594	-390.334	303.09
Coagulation	35	28	80	203.433	400.241	835.487	188.691	998.457	7	20	448.01	630.575	1455.81	899.111	2378.82						35		Coagulation	7	630.58 (448.01, 1455.81)	28	400.24 (203.43, 835.49)	-234.34 (-1312.68, 167.51)	0.232		MMP9 Vitreous	medCoag	-234.338	0.232	-1312.68	167.51
Respiratory	35	33	94.2857	262.62	400.815	827.629	247.002	1418.92	2	5.71429	97.7247	496.816	895.907	399.091	564.4						35		Respiratory	2	496.82 (97.72, 895.91)	33	400.82 (262.62, 827.63)	105.71 (-704.14, 2110.86)	0.669815		MMP9 Vitreous	medRespi	105.708	0.669815	-704.142	2110.86
Sensory	35	35	100	238.343	400.815	835.487	233.971	1384.19	0	0											35		Sensory	0	0 (0, 0)	35	400.82 (238.34, 835.49)	N/A	N/A		MMP9 Vitreous	medSensory	N/A	N/A	N/A	N/A
GenitoUrinoSex	35	30	85.7143	214.065	400.241	843.346	183.265	1003.78	5	14.2857	590.366	697.051	703.035	1256.99	2810.72						35		GenitoUrinoSex	5	697.05 (590.37, 703.04)	30	400.24 (214.07, 843.35)	-295.51 (-599.33, 240.28)	0.346		MMP9 Vitreous	medGUS	-295.51	0.346	-599.326	240.275
MusculoSkeletal	35	32	91.4286	238.343	419.055	869.626	254.214	1438.05	3	8.57143	277.615	362.43	496.502	127.437	220.727						35		MusculoSkeletal	3	362.43 (277.62, 496.5)	32	419.06 (238.34, 869.63)	73.66 (-264.71, 1492.35)	0.637		MMP9 Vitreous	medMS	73.663	0.637	-264.705	1492.35
Immunosuppressants	35	33	94.2857	262.62	400.815	843.346	246.963	1418.69	2	5.71429	160.54	380.488	600.437	219.948	311.054						35		Immunosuppressants	2	380.49 (160.54, 600.44)	33	400.82 (262.62, 843.35)	115.8 (-408.67, 2048.05)	0.522		MMP9 Vitreous	medImmunosupp	115.802	0.522	-408.672	2048.05
Hormones	35	34	97.1429	214.065	400.696	843.346	240.494	1402.31	1	2.85714											35		Hormones	1	0 (0, 0)	34	400.7 (214.07, 843.35)	-36.6 (-436.85, 6365.71)	0.921		MMP9 Vitreous	medHormones	-36.599	0.921	-436.847	6365.71
MMP9 Serum
	Valid	FALSE	% false	0.25	Median	0.75	SE	SD	TRUE	% true	0.25	Median	0.75	SE	SD			n	MMP9 Serum					MMP9 Serum											95% Confidence interval
Female									31		1531.51	1842.25	2410.28	229.88	1279.92	AMD Excluded except for AMD test		31	1842.25 (1531.51, 2410.28)					n	MALE [Median Diff ( 95% CI)]	n	FEMALE [Median Diff ( 95% CI)]	Statistics [Median Diff ( 95% CI)]	Pvalue		Dependent	Independent	Estimate	Sig. (P)	Lower bound	Upper bound
Male									12		1251.76	1511.16	2898.11	368.049	1274.96			12	1511.16 (1251.76, 2898.11)		43		Gender	12	1511.16 (1251.76, 2898.11)	31	1842.25 (1531.51, 2410.28)	-221.92 (-757.09, 727.07)	0.516		MMP9 Serum	Gender	-221.916	0.516	-757.09	727.07
Never smoked									21		1506.25	1780.69	2642.98	275.39	1261.99			21	1780.69 (1506.25, 2642.98)
Ex Light Smoker									8		1289.76	1379.69	1812.3	260.702	737.376			8	1379.69 (1289.76, 1812.3)
Ex Heavy Smoker									7		1488.17	1899.5	3106.11	500.911	1325.29			7	1899.5 (1488.17, 3106.11)
Light Smoker									2		1230.07	1792.12	2354.16	562.049	794.858			2	1792.12 (1230.07, 2354.17)					MMP9 Serum											95% Confidence interval
Heavy Smoker									4		1982.17	3186.67	4917.47	939.346	1878.69			4	3186.67 (1982.17, 4917.47)					n	TRUE [Median Diff ( 95% CI)]	n	FALSE [Median Diff ( 95% CI)]	Statistics [Median Diff ( 95% CI)]	Pvalue		Dependent	Independent	Estimate	Sig. (P)	Lower bound	Upper bound
pcsERM	38	14	36.8421	1780.69	2327.71	3910.97	370.935	1387.91	24	63.1579	1379.69	1620.78	2229.85	192.197	941.568						38		pcsERM	24	1620.78 (1379.69, 2229.85)	14	2327.71 (1780.69, 3910.97)	644.62 (-274.76, 1360.3)	0.109		MMP9 Serum	pcsERM	644.621	0.109	-274.761	1360.3
pcsCAT	38	31	81.5789	1379.69	1780.69	2410.28	209.014	1163.74	7	18.4211	1605.14	1652.63	2898.11	435.291	1151.67						38		pcsCAT	7	1652.63 (1605.14, 2898.11)	31	1780.69 (1379.69, 2410.28)	-95.85 (-1063.62, 807.06)	0.778		MMP9 Serum	pcsCAT	-95.854	0.778	-1063.62	807.063
pcsMH	38	29	76.3158	1331.35	1647.29	2089.63	207.547	1117.67	9	23.6842	2301.25	2450.5	3329.66	377.898	1133.7						38		pcsMH	9	2450.5 (2301.25, 3329.66)	29	1647.29 (1331.35, 2089.63)	-847.92 (-1492.01, -133.11)	0.032		MMP9 Serum	pcsMH	-847.918	0.032	-1492.01	-133.109
pcsRD	38	38	100	1428.04	1769.6	2576.01	185.895	1145.93	0	0											38		pcsRD	0	0 (0, 0)	38	1769.6 (1428.04, 2576.01)	N/A	N/A		MMP9 Serum	pcsRD	N/A	N/A	N/A	N/A
pcsVF	38	35	92.1053	1379.69	1732.14	2513.26	186.255	1101.9	3	7.89474	1863.99	1947.3	3370.75	977.921	1693.81						38		pcsVF	3	1947.3 (1863.99, 3370.75)	35	1732.14 (1379.69, 2513.26)	-449.34 (-3141.57, 695.67)	0.267		MMP9 Serum	pcsVF	-449.34	0.267	-3141.57	695.674
pcsVMT	38	35	92.1053	1486.37	1780.69	2513.26	186.241	1101.82	3	7.89474		958.492			1855.48						38		pcsVMT	3	958.49 (0, 0)	35	1780.69 (1486.37, 2513.26)	742.26 (-2152.47, 1962.69)	0.291		MMP9 Serum	pcsVMT	742.259	0.291	-2152.47	1962.69
pcsPE	38	38	100	723.15	1769.6	2434.73	185.895	1145.93	0	0											38		pcsPE	0	0 (0, 0)	38	1769.6 (723.15, 2434.73)	N/A	N/A		MMP9 Serum	pcsPE	N/A	N/A	N/A	N/A
pohERM	40	37	92.5	1290.88	1758.51	2450.5	210.817	1282.35	3	7.5	1713.99	1780.69	2845.83	733.34	1270.18						40		pohERM	3	1780.69 (1713.99, 2845.83)	37	1758.51 (1290.88, 2450.5)	-314.19 (-2178.84, 928.73)	0.555		MMP9 Serum	pohERM	-314.194	0.555	-2178.84	928.727
pohCAT	40	31	77.5	1259.35	1732.14	2410.28	246.389	1371.83	9	22.5	1647.29	1842.25	2576.01	293.085	879.256						40		pohCAT	9	1842.25 (1647.29, 2576.01)	31	1732.14 (1259.35, 2410.28)	-217.68 (-879.16, 519.53)	0.427		MMP9 Serum	pohCAT	-217.684	0.427	-879.159	519.526
pohMH	40	39	97.5	1311.11	1758.51	2410.28	199.756	1247.47	1	2.5											40		pohMH	1	0 (0, 0)	39	1758.51 (1311.11, 2410.28)	-2274.5 (-3545.2, 1798.67)	0.179		MMP9 Serum	pohMH	-2274.5	0.179	-3545.2	1798.66
pohRD	40	40	100	1311.11	1769.6	2410.28	200.409	1267.5	0	0											40		pohRD	0	0 (0, 0)	40	1769.6 (1311.11, 2410.28)	N/A	N/A		MMP9 Serum	pohRD	N/A	N/A	N/A	N/A
pohVF	40	40	100	1311.11	1769.6	2513.26	200.409	1267.5	0	0											40		pohVF	0	0 (0, 0)	40	1769.6 (1311.11, 2513.26)	N/A	N/A		MMP9 Serum	pohVF	N/A	N/A	N/A	N/A
pohVMT	40	39	97.5	1311.11	1758.51	2513.26	205.346	1282.38	1	2.5											40		pohVMT	1	0 (0, 0)	39	1758.51 (1311.11, 2513.26)	-188.79 (-1459.49, 3884.37)	0.762		MMP9 Serum	pohVMT	-188.794	0.762	-1459.49	3884.37
pohVD	40	40	100	1311.11	1769.6	2513.26	200.409	1267.5	0	0											40		pohVD	0	0 (0, 0)	40	1769.6 (1311.11, 2513.26)	N/A	N/A		MMP9 Serum	pohVD	N/A	N/A	N/A	N/A
pohGLA	40	39	97.5	1311.11	1758.51	2513.26	205.524	1283.49	1	2.5											40		pohGLA	1	0 (0, 0)	39	1758.51 (1311.11, 2513.26)	-188.79 (-1459.49, 3884.37)	0.762		MMP9 Serum	pohGLA	-188.794	0.762	-1459.49	3884.37
pohPVD	40	40	100	1311.11	1769.6	2513.26	200.409	1267.5	0	0											40		pohPVD	0	0 (0, 0)	40	1769.6 (1311.11, 2513.26)	N/A	N/A		MMP9 Serum	pohPVD	N/A	N/A	N/A	N/A
AMD	47	43	91.4894	1379.69	1780.69	2609.49	192.808	1264.32	4	8.51064	1619.58	2406.97	3153.94	449.44	898.879						47		AMD	4	2406.97 (1619.58, 3153.94)	43	1780.69 (1379.69, 2609.5)	N/A	N/A		MMP9 Serum	mhAMD	N/A	N/A	N/A	N/A
Carcinoma	40	36	90	1379.69	1769.6	2609.49	215.919	1295.52	4	10	858.937	1536.16	2876.61	735.204	1470.41						40		Carcinoma	4	1536.16 (858.94, 2876.61)	36	1769.6 (1379.69, 2609.5)	440.79 (-1221.33, 1813.45)	0.443		MMP9 Serum	mhCarcinoma	440.785	0.443	-1221.33	1813.45
Cardiopathies	40	36	90	1311.11	1769.6	2513.26	202.13	1212.78	4	10	1426.38	2781.8	4639.39	978.391	1956.78						40		Cardiopathies	4	2781.8 (1426.38, 4639.39)	36	1769.6 (1311.11, 2513.26)	-505.68 (-2997.74, 701.53)	0.528		MMP9 Serum	mhCardiopathies	-505.678	0.528	-2997.74	701.532
Lung	40	40	100	1311.11	1769.6	2609.49	205.405	1299.09	0	0											40		Lung	0	0 (0, 0)	40	1769.6 (1311.11, 2609.5)	N/A	N/A		MMP9 Serum	mhLungDisease	N/A	N/A	N/A	N/A
Hepatic	40	39	97.5	1311.11	1758.51	2513.26	205.345	1282.38	1	2.5											40		Hepatic	1	0 (0, 0)	39	1758.51 (1311.11, 2513.26)	-2274.5 (-3545.2, 1798.67)	0.179		MMP9 Serum	mhHepaticDisease	-2274.5	0.179	-3545.2	1798.66
Kidney	40	40	100	1311.11	1769.6	2609.49	205.405	1299.09	0	0											40		Kidney	0	0 (0, 0)	40	1769.6 (1311.11, 2609.5)	N/A	N/A		MMP9 Serum	mhKidneyDisease	N/A	N/A	N/A	N/A
Arthritis	40	25	62.5	1428.04	1842.25	2642.98	261.924	1309.62	15	37.5	1311.11	1594.28	2335.66	340.515	1318.81						40		Arthritis	15	1594.28 (1311.11, 2335.66)	25	1842.25 (1428.04, 2642.98)	186.14 (-459, 800.83)	0.476		MMP9 Serum	mhArthritis	186.141	0.476	-459.003	800.83
Asthma	40	38	95	1428.04	1769.6	2642.98	215.088	1325.89	2	5	1311.11	1654.37	2335.66	187.88	265.702						40		Asthma	2	1654.37 (1311.11, 2335.66)	38	1769.6 (1428.04, 2642.98)	93.4 (-642.12, 2951.96)	0.71		MMP9 Serum	mhAsthma	93.398	0.71	-642.12	2951.96
Hypertension	40	31	77.5	1379.69	1780.69	2513.26	238.395	1327.33	9	22.5	1200.13	1652.63	2642.98	419.737	1259.21						40		Hypertension	9	1652.63 (1200.13, 2642.98)	31	1780.69 (1379.69, 2513.26)	133.11 (-757.73, 940.24)	0.616		MMP9 Serum	mhHypertension	133.109	0.616	-757.728	940.237
Depression	40	39	97.5	1311.11	1758.51	2609.49	210.559	1314.94	1	2.5											40		Depression	1	0 (0, 0)	39	1758.51 (1311.11, 2609.5)	-141 (-1411.7, 3932.17)	0.829		MMP9 Serum	mhDepression	-140.995	0.829	-1411.69	3932.17
Anxiety	40	35	87.5	1289.76	1652.63	2609.49	228.599	1352.41	5	12.5	1971.97	2089.63	2370.07	411.428	919.981						40		Anxiety	5	2089.63 (1971.97, 2370.07)	35	1652.63 (1289.76, 2609.5)	-470.56 (-1152.24, 622.03)	0.228		MMP9 Serum	mhAnxiety	-470.563	0.228	-1152.23	622.028
Stress	40	40	100	1311.11	1769.6	2609.49	205.405	1299.09	0	0											40		Stress	0	0 (0, 0)	40	1769.6 (1311.11, 2609.5)	N/A	N/A		MMP9 Serum	mhStress	N/A	N/A	N/A	N/A
Alzheimer	40	40	100	1311.11	1769.6	2609.49	205.405	1299.09	0	0											40		Alzheimer	0	0 (0, 0)	40	1769.6 (1311.11, 2609.5)	N/A	N/A		MMP9 Serum	mhAlzheimer	N/A	N/A	N/A	N/A
Diabetes	40	38	95	1331.35	1769.6	2576.01	210.159	1295.51	2	5	1290.88	2600.93	3910.97	1310.04	1852.68						40		Diabetes	2	2600.93 (1290.88, 3910.97)	38	1769.6 (1331.35, 2576.01)	-74.53 (-2693.14, 2038.78)	0.852		MMP9 Serum	mhDiabetes	-74.53	0.852	-2693.14	2038.78
Cardiovascular	43	19	44.186	1575.53	1971.97	2801.87	294.926	1285.55	24	55.814	1259.35	1649.96	2609.49	256.153	1254.89						43		Cardiovascular	24	1649.96 (1259.35, 2609.5)	19	1971.97 (1575.53, 2801.87)	325.7 (-231.66, 863.82)	0.212		MMP9 Serum	medCardio	325.696	0.212	-231.657	863.818
Metabolic	43	30	69.7674	1428.04	1692.38	2642.98	226.612	1241.21	13	30.2326	1290.88	1947.3	2450.5	379.03	1366.61						43		Metabolic	13	1947.3 (1290.88, 2450.5)	30	1692.39 (1428.04, 2642.98)	-116.55 (-759.89, 681.08)	0.751		MMP9 Serum	medMetabo	-116.552	0.751	-759.889	681.084
Nervous	43	33	76.7442	1290.88	1652.63	2576.01	229.919	1320.78	10	23.2558	1758.51	1994.57	3076.08	348.585	1102.32						43		Nervous	10	1994.57 (1758.51, 3076.08)	33	1652.63 (1290.88, 2576.01)	-309.71 (-941.01, 379.4)	0.328		MMP9 Serum	medNerv	-309.71	0.328	-941.01	379.399
Antiparasitic	43	42	97.6744	1428.04	1811.47	2642.98	195.903	1269.6	1	2.32558											43		Antiparasitic	1	0 (0, 0)	42	1811.47 (1428.04, 2642.98)	596.59 (-727.07, 4616.8)	0.197		MMP9 Serum	medAntipara	596.59	0.197	-727.07	4616.8
AntiInflammatory	43	32	74.4186	1379.69	1769.6	2609.49	217.679	1231.38	11	25.5814	1378.69	1842.25	2688.66	427.811	1418.89						43		AntiInflammatory	11	1842.25 (1378.69, 2688.67)	32	1769.6 (1379.69, 2609.5)	57 (-648.62, 761.2)	0.824		MMP9 Serum	medAntiinfla	57.003	0.824	-648.621	761.196
Coagulation	43	33	76.7442	1506.25	1842.25	2576.01	222.409	1277.64	10	23.2558	1288.64	1491.99	2642.98	401.561	1269.85						43		Coagulation	10	1491.99 (1288.64, 2642.98)	33	1842.25 (1506.25, 2576.01)	257.27 (-569.12, 940.24)	0.455		MMP9 Serum	medCoag	257.273	0.455	-569.116	940.237
Respiratory	43	41	95.3488	1331.35	1780.69	2642.98	201.181	1288.19	2	4.65116	1466.49	1654.37	1842.25	187.88	265.702						43		Respiratory	2	1654.37 (1466.49, 1842.25)	41	1780.69 (1331.35, 2642.98)	257.27 (-569.12, 940.24)	0.455		MMP9 Serum	medRespi	257.273	0.455	-569.116	940.237
Sensory	43	43	100	1379.69	1780.69	2609.49	192.808	1264.32	0	0											43		Sensory	0	0 (0, 0)	43	1780.69 (1379.69, 2609.5)	N/A	N/A		MMP9 Serum	medSensory	N/A	N/A	N/A	N/A
GenitoUrinoSex	43	38	88.3721	1428.04	1811.47	2576.01	208.782	1287.02	5	11.6279	1331.35	1652.63	3153.24	540.689	1209.02						43		GenitoUrinoSex	5	1652.63 (1331.35, 3153.24)	38	1811.47 (1428.04, 2576.01)	44.47 (-1460.47, 923.38)	0.94		MMP9 Serum	medGUS	44.474	0.94	-1460.47	923.382
MusculoSkeletal	43	40	93.0233	1379.69	1811.47	2609.49	189.283	1197.13	3	6.97674	1423.83	1556.78	3462.29	1316.9	2280.93						43		MusculoSkeletal	3	1556.78 (1423.83, 3462.29)	40	1811.47 (1379.69, 2609.5)	-26.39 (-3609.3, 1352.09)	0.962		MMP9 Serum	medMS	-26.389	0.962	-3609.3	1352.09
Immunosuppressants	43	42	97.6744	1428.04	1811.47	2642.98	196.24	1271.78	1	2.32558											43		Immunosuppressants	1	0 (0, 0)	42	1811.47 (1428.04, 2642.98)	480.12 (-843.54, 4500.33)	0.375		MMP9 Serum	medImmunosupp	480.123	0.375	-843.538	4500.33
Hormones	43	41	95.3488	1331.35	1758.51	2642.98	202.015	1293.53	2	4.65116	1780.69	2040.97	2301.25	260.284	368.097						43		Hormones	2	2040.97 (1780.69, 2301.25)	41	1758.51 (1331.35, 2642.98)	-214.65 (-1086.38, 2252.33)	0.729		MMP9 Serum	medHormones	-214.654	0.729	-1086.38	2252.33
Correlations (Spearman's Rank)														Linear Regression									Linear Regression
																													Notes: Statistical analyses worth commenting on in manuscript. AB Vitreous: pcsVMT 0.046, pohPVD 0.090, metabolic agents 0.002, nervous agents 0.018, sensory agents 0.06, immunosuppresants 0.074 AB Plasma: pohERM 0.072, Asthma 0.041*, respiratory agent 0.039* *based on only 2 patients MMP9 Vitreous: Cardiovascular agents 0.019 MMP9 Serum: pcsMH 0.032 Linear Regressions: MMP9 Vit & MAP 0.032, MMP9…
		N	rs	P value					N	rs	P value					N	B Coefficient	P value						N	B Coefficient	P value
Abeta Vitreous	Age	54	0.182	0.188			Abeta Vitreous	Age	10	-0.08	0.825			Abeta Vitreous	Age		14.909	0.963					Abeta Vitreous		-102.017	0.739
Abeta Plasma	Age	48	-0.173	0.24			Abeta Plasma	Age	10	0.055	0.881			Abeta Plasma	Age		-102.026	0.694					Abeta Plasma		32.157	0.894
MMP9 Vitreous	Age	35	-0.011	0.951			MMP9 Vitreous	Age	4	0.441	0.559			MMP9 Vitreous	Age		112.716	0.882					MMP9 Vitreous		118.791	0.869
MMP9 Serum	Age	43	-0.321	0.036			MMP9 Serum	Age	4	-0.737	0.263			MMP9 Serum	Age		-584.368	0.37					MMP9 Serum		-158.79	0.808
Abeta Vitreous	MAP	42	-0.984	0.552			Abeta Vitreous	MAP	8	0.193	0.648			Abeta Vitreous	MAP		3.179	0.791					Abeta Vitreous		-102.017	0.739
Abeta Plasma	MAP	35	-0.047	0.791			Abeta Plasma	MAP	8	-0.392	0.337			Abeta Plasma	MAP		3.677	0.66					Abeta Plasma		32.157	0.894
MMP9 Vitreous	MAP	29	0.379	0.043			MMP9 Vitreous	MAP	4	0.792	0.208			MMP9 Vitreous	MAP		-32.656	0.032					MMP9 Vitreous		118.791	0.869
MMP9 Serum	MAP	33	-0.155	0.388			MMP9 Serum	MAP	4	-0.953	0.047			MMP9 Serum	MAP		22.147	0.152					MMP9 Serum		-158.79	0.808
																									0.808
Abeta Vitreous	SPY	54	0.146	0.293			Abeta Vitreous	SPY	10	0.266	0.457			Abeta Vitreous	SPY		-9.892	0.276					Abeta Vitreous		-102.017	0.739
Abeta Plasma	SPY	47	-0.025	0.868			Abeta Plasma	SPY	10	0.403	0.248			Abeta Plasma	SPY		4.002	0.582					Abeta Plasma		32.157	0.894
MMP9 Vitreous	SPY	34	0.102	0.564			MMP9 Vitreous	SPY	4	-0.211	0.789			MMP9 Vitreous	SPY		-73.602	0.004					MMP9 Vitreous		118.791	0.869
MMP9 Serum	SPY	42	0.069	0.666			MMP9 Serum	SPY	4	0.258	0.742			MMP9 Serum	SPY		-36.544	0.005					MMP9 Serum		-158.79	0.808
Abeta Vitreous	Abeta Vitreous						Abeta Vitreous	Abeta Vitreous						Abeta Vitreous	Abeta Vitreous								Abeta Vitreous
Abeta Plasma	Abeta Vitreous	46	0.002	0.992			Abeta Plasma	Abeta Vitreous	8	-0.762	0.028			Abeta Plasma	Abeta Vitreous		0.107	0.32					Abeta Plasma		32.157	0.894
MMP9 Vitreous	Abeta Vitreous	34	-0.055	0.755			MMP9 Vitreous	Abeta Vitreous	4	-0.4	0.6			MMP9 Vitreous	Abeta Vitreous		1.96	0.528					MMP9 Vitreous		118.791	0.869
MMP9 Serum	Abeta Vitreous	41	-0.114	0.477			MMP9 Serum	Abeta Vitreous	3	-0.5	0.667			MMP9 Serum	Abeta Vitreous		0.25	0.33					MMP9 Serum		-158.79	0.808
Abeta Vitreous	Abeta Plasma	46	0.002	0.992			Abeta Vitreous	Abeta Plasma	8	-0.762	0.028			Abeta Vitreous	Abeta Plasma		0.182	0.32					Abeta Vitreous		-102.017	0.739
Abeta Plasma	Abeta Plasma						Abeta Plasma	Abeta Plasma						Abeta Plasma	Abeta Plasma								Abeta Plasma
MMP9 Vitreous	Abeta Plasma	27	-0.156	0.436			MMP9 Vitreous	Abeta Plasma	2	-1	N/A			MMP9 Vitreous	Abeta Plasma		0.856	0.247					MMP9 Vitreous		118.791	0.869
MMP9 Serum	Abeta Plasma	41	0.241	0.129			MMP9 Serum	Abeta Plasma	4	0.6	0.4			MMP9 Serum	Abeta Plasma		-0.108	0.731					MMP9 Serum		-158.79	0.808
Abeta Vitreous	MMP9 Vitreous	34	-0.055	0.755			Abeta Vitreous	MMP9 Vitreous	4	-0.4	0.6			Abeta Vitreous	MMP9 Vitreous		0.6	0.528					Abeta Vitreous		-102.017	0.739
Abeta Plasma	MMP9 Vitreous	27	-0.156	0.436			Abeta Plasma	MMP9 Vitreous	2	-1	N/A			Abeta Plasma	MMP9 Vitreous		0.06	0.247					Abeta Plasma		32.157	0.894
MMP9 Vitreous	MMP9 Vitreous						MMP9 Vitreous	MMP9 Vitreous						MMP9 Vitreous	MMP9 Vitreous								MMP9 Vitreous
MMP9 Serum	MMP9 Vitreous	29	0.177	0.359			MMP9 Serum	MMP9 Vitreous	2	-1	N/A			MMP9 Serum	MMP9 Vitreous		0.259	.0.087					MMP9 Serum		-158.79	0.808
Abeta Vitreous	MMP9 Serum	41	0.477	0.477			Abeta Vitreous	MMP9 Serum	3	-0.5	0.667			Abeta Vitreous	MMP9 Serum		0.093	0.33
Abeta Plasma	MMP9 Serum	41	0.241	0.129			Abeta Plasma	MMP9 Serum	4	0.06	0.4			Abeta Plasma	MMP9 Serum		-0.026	0.731
MMP9 Vitreous	MMP9 Serum	29	0.177	0.359			MMP9 Vitreous	MMP9 Serum	2	-1	N/A			MMP9 Vitreous	MMP9 Serum		-0.391	0.087
MMP9 Serum	MMP9 Serum						MMP9 Serum	MMP9 Serum						MMP9 Serum	MMP9 Serum
NPTi		Pvalue	Lower CI	Upper CI			NPTi		Pvalue	Lower CI	Upper CI
Abeta Vitreous	Smoking Group	0.857	N/A	N/A			Abeta Vitreous	Smoking Group	0.559	N/A	N/A
Abeta Plasma	Smoking Group	0.08	N/A	N/A			Abeta Plasma	Smoking Group	0.559	N/A	N/A
MMP9 Vitreous	Smoking Group	0.389	N/A	N/A			MMP9 Vitreous	Smoking Group	0.407	N/A	N/A
MMP9 Serum	Smoking Group	0.312	N/A	N/A			MMP9 Serum	Smoking Group	0.655	N/A	N/A
Notes: Above is Control patients only							Above is AMD patients only

## Sheet: MWStatsTests
				95% Confidence interval
Dependent	Independent	Estimate	Sig. (P)	Lower bound	Upper bound
Abeta Vitreous	pcsERM	-93.217	0.821	-537.852	463.543
Abeta Vitreous	pcsCAT	366.507	0.34	-432.767	1288.69
Abeta Vitreous	pcsMH	225.417	0.45	-333.736	817.068
Abeta Vitreous	pcsRD	N/A	N/A	N/A	N/A
Abeta Vitreous	pcsVF	312.745	0.54	-562.605	1588.96
Abeta Vitreous	pcsVMT	-716.274	0.237	-1591.08	512.565
Abeta Vitreous	pcsPE	N/A	N/A	N/A	N/A
Abeta Vitreous	pohERM	-178.197	0.844	-1132.07	1886.9
Abeta Vitreous	pohCAT	-58.009	0.805	-808.915	607.015
Abeta Vitreous	pohMH	157.357	0.8	-802.011	2216.96
Abeta Vitreous	pohRD	N/A	N/A	N/A	N/A
Abeta Vitreous	pohVF	N/A	N/A	N/A	N/A
Abeta Vitreous	pohVMT	-178.197	0.844	-1132.07	1886.9
Abeta Vitreous	pohVD	N/A	N/A	N/A	N/A
Abeta Vitreous	pohGLA	N/A	N/A	N/A	N/A
Abeta Vitreous	pohPVD	N/A	N/A	N/A	N/A
Abeta Vitreous	mhAMD	-291.74	0.562	-1066.58	614.667
Abeta Vitreous	mhCarcinoma	78.053	0.693	-847.06	1121.05
Abeta Vitreous	mhCardiopathies	387.509	0.354	-439.143	1382.43
Abeta Vitreous	mhLungDisease	N/A	N/A	N/A	N/A
Abeta Vitreous	mhHepaticDisease	157.269	0.826	-802.011	2216.96
Abeta Vitreous	mhKidneyDisease	N/A	N/A	N/A	N/A
Abeta Vitreous	mhArthritis	-199.843	0.564	-684.896	361.951
Abeta Vitreous	mhAsthma	-905.038	0.213	-1863.92	752.512
Abeta Vitreous	mhHypertension	308.83	0.261	-217.623	926.681
Abeta Vitreous	mhDepression	168.48	0.812	-732.202	1668.71
Abeta Vitreous	mhAnxiety	83.058	0.918	-732.027	946.147
Abeta Vitreous	mhStress	N/A	N/A	N/A	N/A
Abeta Vitreous	mhAlzheimer	N/A	N/A	N/A	N/A
Abeta Vitreous	mhDiabetes	-385.728	0.696	-1334.19	1684.78
Abeta Vitreous	medCardio	352.14	0.114	-122.198	906.215
Abeta Vitreous	medMetabo	-659.562	0.016	-1184.7	-132.002
Abeta Vitreous	medNerv	-400.771	0.112	-964.045	132.002
Abeta Vitreous	medAntipara	-1679.7	0.167	-2628.17	390.801
Abeta Vitreous	medAntiinfla	-199.843	0.52	-703.401	379.277
Abeta Vitreous	medCoag	-374.913	0.234	-1056.48	237.497
Abeta Vitreous	medRespi	-905.038	0.195	-1846.12	730.632
Abeta Vitreous	medSensory	N/A	N/A	N/A	N/A
Abeta Vitreous	medGUS	-458.288	0.482	1396.3	770.976
Abeta Vitreous	medMS	337.087	0.515	-435.233	1462.71
Abeta Vitreous	medImmunosupp	-1192.15	0.074	-2773.9	314.245
Abeta Vitreous	medHormones	493.47	0.282	-339.512	1629.39
Abeta Plasma	pcsERM	92.879	0.165	-43.341	247.957
Abeta Plasma	pcsCAT	-116.469	0.293	-1484.12	234.587
Abeta Plasma	pcsMH	-189.681	0.033	-1200.1	-26.704
Abeta Plasma	pcsRD	N/A	N/A	N/A	N/A
Abeta Plasma	pcsVF	-70.985	0.587	-855.397	250.483
Abeta Plasma	pcsVMT	149.672	0.547	-235.44	1370.54
Abeta Plasma	pcsPE	N/A	N/A	N/A	N/A
Abeta Plasma	pohERM	135.557	0.35	-151.472	2931.39
Abeta Plasma	pohCAT	109.523	0.076	-5.7	312.637
Abeta Plasma	pohMH	56.741	0.75	-230.288	2852.57
Abeta Plasma	pohRD	N/A	N/A	N/A	N/A
Abeta Plasma	pohVF	N/A	N/A	N/A	N/A
Abeta Plasma	pohVMT	135.557	0.35	-151.472	2931.39
Abeta Plasma	pohVD	N/A	N/A	N/A	N/A
Abeta Plasma	pohGLA	N/A	N/A	N/A	N/A
Abeta Plasma	pohPVD	N/A	N/A	N/A	N/A
Abeta Plasma	mhAMD	-12.851	0.93	-295.048	2787.81
Abeta Plasma	mhCarcinoma	-130.651	0.591	-2825.18	303.093
Abeta Plasma	mhCardiopathies	31.091	0.809	-124.488	915.869
Abeta Plasma	mhLungDisease	N/A	N/A	N/A	N/A
Abeta Plasma	mhHepaticDisease	56.741	0.75	-230.288	2852.57
Abeta Plasma	mhKidneyDisease	N/A	N/A	N/A	N/A
Abeta Plasma	mhArthritis	-29.352	0.74	-135.789	150.976
Abeta Plasma	mhAsthma	159.236	0.041	17.933	1477.15
Abeta Plasma	mhHypertension	-11.243	0.849	-128.827	180.051
Abeta Plasma	mhDepression	12.415	0.785	-332.771	1266.93
Abeta Plasma	mhAnxiety	-125.893	0.228	-351.893	94.053
Abeta Plasma	mhStress	N/A	N/A	N/A	N/A
Abeta Plasma	mhAlzheimer	N/A	N/A	N/A	N/A
Abeta Plasma	mhDiabetes	-277.744	0.45	-555.109	2527.75
Abeta Plasma	medCardio	-17.517	0.724	-139.827	128.781
Abeta Plasma	medMetabo	7.753	0.906	-117.92	155.133
Abeta Plasma	medNerv	4.153	0.989	-123.728	149.923
Abeta Plasma	medAntipara	-929.803	0.286	-1207.17	1875.69
Abeta Plasma	medAntiinfla	25.163	0.673	-95.808	216.685
Abeta Plasma	medCoag	-89.555	0.224	-268.08	86.741
Abeta Plasma	medRespi	159.236	0.037	17.933	1477.15
Abeta Plasma	medSensory	N/A	N/A	N/A	N/A
Abeta Plasma	medGUS	-5.099	0.963	-929.803	393.893
Abeta Plasma	medMS	-66.829	0.454	-297.64	523.053
Abeta Plasma	medImmunosupp	125.813	0.524	-161.216	2921.64
Abeta Plasma	medHormones	5.037	1	-190.056	662.88
MMP9 Vitreous	pcsERM	-94.225	0.492	-400.129	174.188
MMP9 Vitreous	pcsCAT	-0.574	1	-277.415	4549.2
MMP9 Vitreous	pcsMH	109.86	0.712	-1700.38	1055.7
MMP9 Vitreous	pcsRD	N/A	N/A	N/A	N/A
MMP9 Vitreous	pcsVF	162.807	0.316	-141.713	2008.63
MMP9 Vitreous	pcsVMT	-85.552	0.729	-1880.54	1559.2
MMP9 Vitreous	pcsPE	N/A	N/A	N/A	N/A
MMP9 Vitreous	pohERM	-74.865	0.875	-436.847	54317.7
MMP9 Vitreous	pohCAT	-68.278	0.721	-1627.92	240.275
MMP9 Vitreous	pohMH	-465.199	0.5	-827.181	53927.3
MMP9 Vitreous	pohRD	N/A	N/A	N/A	N/A
MMP9 Vitreous	pohVF	N/A	N/A	N/A	N/A
MMP9 Vitreous	pohVMT	-74.865	0.875	-436.847	54317.7
MMP9 Vitreous	pohVD	N/A	N/A	N/A	N/A
MMP9 Vitreous	pohGLA	N/A	N/A	N/A	N/A
MMP9 Vitreous	pohPVD	N/A	N/A	N/A	N/A
MMP9 Vitreous	mhAMD	-317.351	0.167	-658.761	629.879
MMP9 Vitreous	mhCarcinoma	69.4	0.76	-533.477	1457.17
MMP9 Vitreous	mhCardiopathies	-34.38	1	-369.001	1492.35
MMP9 Vitreous	mhLungDisease	N/A	N/A	N/A	N/A
MMP9 Vitreous	mhHepaticDisease	-465.199	0.5	-827.181	53927.3
MMP9 Vitreous	mhKidneyDisease	N/A	N/A	N/A	N/A
MMP9 Vitreous	mhArthritis	121.495	0.283	-130.578	599.326
MMP9 Vitreous	mhAsthma	94.558	0.734	-711.322	2233.24
MMP9 Vitreous	mhHypertension	-172.436	0.147	-704.737	104.995
MMP9 Vitreous	mhDepression	193.685	0.327	-91.173	2131
MMP9 Vitreous	mhAnxiety	-200.62	0.457	-538.084	1352.17
MMP9 Vitreous	mhStress	N/A	N/A	N/A	N/A
MMP9 Vitreous	mhAlzheimer	N/A	N/A	N/A	N/A
MMP9 Vitreous	mhDiabetes	-268.145	0.688	-630.127	54124.4
MMP9 Vitreous	medCardio	-262.172	0.009	-667.089	-72.885
MMP9 Vitreous	medMetabo	-169.63	0.205	-455.839	124.594
MMP9 Vitreous	medNerv	-130.578	0.383	-566.944	148.365
MMP9 Vitreous	medAntipara	-303.13	0.588	-702.587	54051.9
MMP9 Vitreous	medAntiinfla	-124.594	0.445	-415.852	230.325
MMP9 Vitreous	medCoag	-123.32	0.551	-445.99	295.47
MMP9 Vitreous	medRespi	98.654	0.699	-704.142	3948.88
MMP9 Vitreous	medSensory	N/A	N/A	N/A	N/A
MMP9 Vitreous	medGUS	-37.648	0.955	-503.077	1592.21
MMP9 Vitreous	medMS	66.476	0.775	-302.525	1661.98
MMP9 Vitreous	medImmunosupp	102.324	0.602	-408.672	4244.35
MMP9 Vitreous	medHormones	-388.209	0.228	-48329.5	1417.49
MMP9 Serum	pcsERM	460.192	0.247	-349.376	1072.32
MMP9 Serum	pcsCAT	270.769	0.63	-663.352	1484.16
MMP9 Serum	pcsMH	-959.594	0.01	-1663.85	-377.691
MMP9 Serum	pcsRD	N/A	N/A	N/A	N/A
MMP9 Serum	pcsVF	-237.408	0.598	-2343.71	692.1
MMP9 Serum	pcsVMT	1072.08	0.011	259.338	3472.01
MMP9 Serum	pcsPE	N/A	N/A	N/A	N/A
MMP9 Serum	pohERM	-114.88	0.9	-1292.88	4050.99
MMP9 Serum	pohCAT	-216.42	0.396	-710.428	459.003
MMP9 Serum	pohMH	-2367.2	0.25	-3545.2	1798.66
MMP9 Serum	pohRD	N/A	N/A	N/A	N/A
MMP9 Serum	pohVF	N/A	N/A	N/A	N/A
MMP9 Serum	pohVMT	-114.88	0.9	-1292.88	4050.99
MMP9 Serum	pohVD	N/A	N/A	N/A	N/A
MMP9 Serum	pohGLA	N/A	N/A	N/A	N/A
MMP9 Serum	pohPVD	N/A	N/A	N/A	N/A
MMP9 Serum	mhAMD	-419.805	0.406	-1598.38	768.82
MMP9 Serum	mhCarcinoma	719.595	0.192	-271.574	2190.76
MMP9 Serum	mhCardiopathies	-89.631	0.923	-3702	1101.12
MMP9 Serum	mhLungDisease	N/A	N/A	N/A	N/A
MMP9 Serum	mhHepaticDisease	-2367.2	0.25	-3545.2	1798.66
MMP9 Serum	mhKidneyDisease	N/A	N/A	N/A	N/A
MMP9 Serum	mhArthritis	102.863	0.624	-386.874	743.473
MMP9 Serum	mhAsthma	93.398	0.926	-722.478	2951.96
MMP9 Serum	mhHypertension	189.618	0.503	-443.229	910.209
MMP9 Serum	mhDepression	239.866	0.615	-699.372	2894.7
MMP9 Serum	mhAnxiety	-532.007	0.133	-1189.98	360.872
MMP9 Serum	mhStress	N/A	N/A	N/A	N/A
MMP9 Serum	mhAlzheimer	N/A	N/A	N/A	N/A
MMP9 Serum	mhDiabetes	441.254	0.6	-803.076	454-.792
MMP9 Serum	medCardio	192.816	0.422	-298.845	717.432
MMP9 Serum	medMetabo	-216.424	0.452	-774.823	401.751
MMP9 Serum	medNerv	-265.412	0.342	-863.818	334.461
MMP9 Serum	medAntipara	530.445	0.372	-727.07	4616.8
MMP9 Serum	medAntiinfla	-74.53	0.859	-721.912	532.007
MMP9 Serum	medCoag	270.13	0.418	-391.234	978.684
MMP9 Serum	medRespi	100.781	0.842	-642.12	2588.25
MMP9 Serum	medSensory	N/A	N/A	N/A	N/A
MMP9 Serum	medGUS	390.095	0.256	-256.386	2114.78
MMP9 Serum	medMS	-79.744	0.84	-3702	1079.18
MMP9 Serum	medImmunosupp	413.978	0.605	-843.538	4500.33
MMP9 Serum	medHormones	-321.74	0.602	-1101.12	2252.32
MMP9 Vitreous (<40000)	pcsERM	-62.178	0.769	-277.013	245.53
MMP9 Vitreous (<40000)	pcsCAT	-19.256	0.833	-277.415	1913.01
MMP9 Vitreous (<40000)	pcsMH	68.882	0.879	-1730.52	436.847
MMP9 Vitreous (<40000)	pcsRD	N/A	N/A	N/A	N/A
MMP9 Vitreous (<40000)	pcsVF	134.912	0.389	-147.75	1629.86
MMP9 Vitreous (<40000)	pcsVMT	-97.263	0.563	-1945.48	341.03
MMP9 Vitreous (<40000)	pcsPE	N/A	N/A	N/A	N/A
MMP9 Vitreous (<40000)	pohERM	-109.245	0.8	-436.847	1893.66
MMP9 Vitreous (<40000)	pohCAT	14.211	0.98	-533.477	277.415
MMP9 Vitreous (<40000)	pohMH	-499.579	0.4	-827.181	1503.33
MMP9 Vitreous (<40000)	pohRD	N/A	N/A	N/A	N/A
MMP9 Vitreous (<40000)	pohVF	N/A	N/A	N/A	N/A
MMP9 Vitreous (<40000)	pohVMT	-109.245	0.8	-436.847	1893.66
MMP9 Vitreous (<40000)	pohVD	N/A	N/A	N/A	N/A
MMP9 Vitreous (<40000)	pohGLA	N/A	N/A	N/A	N/A
MMP9 Vitreous (<40000)	pohPVD	N/A	N/A	N/A	N/A
MMP9 Vitreous (<40000)	mhAMD	-350.633	0.092	-682.806	161.58
MMP9 Vitreous (<40000)	mhCarcinoma	61.185	0.897	-567.857	704.229
MMP9 Vitreous (<40000)	mhCardiopathies	-66.476	0.845	-401.468	633.287
MMP9 Vitreous (<40000)	mhLungDisease	N/A	N/A	N/A	N/A
MMP9 Vitreous (<40000)	mhHepaticDisease	-499.579	0.4	-827.181	1503.33
MMP9 Vitreous (<40000)	mhKidneyDisease	N/A	N/A	N/A	N/A
MMP9 Vitreous (<40000)	mhArthritis	135.25	0.213	-72.885	512.466
MMP9 Vitreous (<40000)	mhAsthma	74.838	0.837	-711.322	1435.05
MMP9 Vitreous (<40000)	mhHypertension	-70.581	0.631	-262.659	337.329
MMP9 Vitreous (<40000)	mhDepression	174.492	0.372	-91.173	1654.82
MMP9 Vitreous (<40000)	mhAnxiety	-208.812	0.315	-564.521	495.329
MMP9 Vitreous (<40000)	mhStress	N/A	N/A	N/A	N/A
MMP9 Vitreous (<40000)	mhAlzheimer	N/A	N/A	N/A	N/A
MMP9 Vitreous (<40000)	mhDiabetes	-302.525	0.6	-630.127	1700.38
MMP9 Vitreous (<40000)	medCardio	-207.777	0.027	-505.286	-34.38
MMP9 Vitreous (<40000)	medMetabo	-135.343	0.224	-430.618	124.594
MMP9 Vitreous (<40000)	medNerv	-90.919	0.458	-455.839	162.472
MMP9 Vitreous (<40000)	medAntipara	-340.605	0.5	-702.587	4141.75
MMP9 Vitreous (<40000)	medAntiinfla	-172.183	0.208	-438.81	94.04
MMP9 Vitreous (<40000)	medCoag	-195.569	0.356	-477.545	197.054
MMP9 Vitreous (<40000)	medRespi	90.45	0.79	-711.322	1757.06
MMP9 Vitreous (<40000)	medSensory	N/A	N/A	N/A	N/A
MMP9 Vitreous (<40000)	medGUS	-72.46	0.808	-504.251	1055.7
MMP9 Vitreous (<40000)	medMS	37.375	0.903	-334.993	1224.21
MMP9 Vitreous (<40000)	medImmunosupp	75.07	0.681	-415.852	1730.52
MMP9 Vitreous (<40000)	medHormones	-74.865	0.812	-436.847	4407.49
Abeta Vitreous	Gender	230.383	0.511	-390.801	790.322
Abeta Plasma	Gender	-36.548	0.65	-144.675	223.101
MMP9 Vitreous	Gender	-22.3	0.878	-302.525	407.506
MMP9 Vitreous (<40000)	Gender	-65.8	0.593	-353.808	262.172
MMP9 Serum	Gender	-370.843	0.142	-889.497	137.161
		N	rs	P value
Abeta Vitreous	Age	48	-0.003	0.983
Abeta Plasma	Age	42	0.024	0.882
MMP9 Vitreous	Age	34	0.378	0.027
MMP9 Vitreous (<40000)	Age	32	0.289	0.109
MMP9 Serum	Age	43	-0.122	0.437
Abeta Vitreous	MAP	40	-0.123	0.451
Abeta Plasma	MAP	33	0.019	0.918
MMP9 Vitreous	MAP	29	0.371	0.048
MMP9 Vitreous (<40000)	MAP	27	0.415	0.031
MMP9 Serum	MAP	34	-0.015	0.934
Abeta Vitreous	SPY	48	0.056	0.704
Abeta Plasma	SPY	42	0.017	0.912
MMP9 Vitreous	SPY	34	0.011	0.95
MMP9 Vitreous (<40000)	SPY	32	-0.042	0.82
MMP9 Serum	SPY	43	-0.028	0.861
Abeta Vitreous	Abeta Vitreous
Abeta Plasma	Abeta Vitreous	41	-0.07	0.663
MMP9 Vitreous	Abeta Vitreous	34	0.014	0.936
MMP9 Vitreous (<40000)	Abeta Vitreous	32	0.025	0.894
MMP9 Serum	Abeta Vitreous	42	-0.119	0.452
Abeta Vitreous	Abeta Plasma	41	-0.07	0.663
Abeta Plasma	Abeta Plasma
MMP9 Vitreous	Abeta Plasma	27	-0.169	0.399
MMP9 Vitreous (<40000)	Abeta Plasma	39	-0.034	0.836
MMP9 Serum	Abeta Plasma	41	0.236	0.137
Abeta Vitreous	MMP9 Vitreous	34	0.014	0.936
Abeta Plasma	MMP9 Vitreous	27	-0.169	0.399
MMP9 Vitreous	MMP9 Vitreous
MMP9 Vitreous (<40000)	MMP9 Vitreous
MMP9 Serum	MMP9 Vitreous	28	0.115	0.56
Abeta Vitreous	MMP9 Vitreous <40000	32	0.025	0.894
Abeta Plasma	MMP9 Vitreous <40000	39	-0.034	0.836
MMP9 Vitreous	MMP9 Vitreous <40000
MMP9 Vitreous (<40000)	MMP9 Vitreous <40000
MMP9 Serum	MMP9 Vitreous <40000	27	0.106	0.598
Abeta Vitreous	MMP9 Serum	42	-0.119	0.452
Abeta Plasma	MMP9 Serum	41	0.236	0.137
MMP9 Vitreous	MMP9 Serum	28	0.115	0.56
MMP9 Vitreous (<40000)	MMP9 Serum	27	0.106	0.598
MMP9 Serum	MMP9 Serum
NPTi		Pvalue	Lower CI	Upper CI
Abeta Vitreous	Smoking Group	0.839	N/A	N/A
Abeta Plasma	Smoking Group	0.104	N/A	N/A
MMP9 Vitreous	Smoking Group	0.409	N/A	N/A
MMP9 Vitreous (<40000)	Smoking Group	0.477	N/A	N/A
MMP9 Serum	Smoking Group	0.098	N/A	N/A
Anova Bonferroni Dunnett		Pvalue	Lower CI	Upper CI
Abeta Vitreous	Smoking Group	0.821	N/A	N/A
Abeta Plasma	Smoking Group	0.004	N/A	N/A
MMP9 Vitreous	Smoking Group	0.353	N/A	N/A
MMP9 Vitreous (<40000)	Smoking Group	0.864	N/A	N/A
MMP9 Serum	Smoking Group	0.077	N/A	N/A
